# Supplementary material for: Death Unpreparedness Due to the COVID-19 Pandemic: A Concept Analysis
Source: Healthcare (Basel). 2024 Jan 12;12(2):188. doi: 10.3390/healthcare12020188 (PMC10815185; doi:10.3390/healthcare12020188)
Supplement: Supplementary file 1 [file healthcare-12-00188-s001.zip]

Archive with 1 entries (1 files):
- healthcare-2721775-SI.pdf
